# Supplementary material for: Comparative Genomic Study of Streptococcus anginosus Reveals Distinct Group of Urinary Strains
Source: mSphere. 2023 Feb 7;8(2):e00687-22. doi: 10.1128/msphere.00687-22 (PMC10117062; doi:10.1128/msphere.00687-22)
Supplement: TABLE S1 [file msphere.00687-22-s0001.xlsx]

## Sheet: Table S1
Table S1. Genome and isolation details regarding the S. anginosus strains included in this study.
Assembly	Strain	Isolation Source	Symptom Group	Group
GCA_000184365.2	F0211	oral		Group_1
GCA_000287595.1	SK1138	blood		Group_1
GCA_000474115.1	1505	human		Group_1
GCA_000831165.1	SA1	human		Group_1
GCA_001069165.1	1043_SSUI	clinical bacterial isolate		Group_1
GCA_001076575.1	557_SANG	clinical bacterial isolate		Group_1
GCA_001510585.1	ChDC B695	Oral cavity		Group_1
GCA_001697145.1	J4206	human blood		Group_1
GCA_002999485.1	gc	pus from dental abscess		Group_1
GCA_002999515.1	p35gc	pus from dental abscess		Group_1
GCA_002999525.1	gl	pus from dental abscess		Group_1
GCA_002999575.1	OUP25	human blood		Group_1
GCA_002999615.1	lac	pus from dental abscess		Group_1
GCA_002999635.1	OUP19	human blood		Group_1
GCA_002999655.1	OUP12	human blood		Group_1
GCA_003469625.1	AM27-1LB	gut		Group_1
GCA_003568885.1	CALM001	gut		Group_1
GCA_008726835.1	UMB972	catheterized urine	SUI	Group_1
GCA_015552775.1	1001713B170131_170501_E6	human feces		Group_1
GCA_015671415.1	1001270H_150608_C6	human feces		Group_1
GCA_016903355.1	FDAARGOS_1357	unknown		Group_1
GCA_019013245.1	CD10_MAG7	Human gut		Group_1
GCA_023109055.1	S64	human endocarditis heart		Group_1
GCA_023109135.1	S67	human endocarditis heart		Group_1
GCA_023109745.1	S27	human endocarditis heart		Group_1
GCA_023109795.1	S26	human endocarditis heart		Group_1
GCA_023109855.1	S20	human endocarditis heart		Group_1
GCA_023109925.1	S17	human endocarditis heart		Group_1
GCA_901542375.1	NCTC10707	oral		Group_1
GCA_901542445.1	NCTC11062	oral		Group_1
GCA_902386165.1	MGYG-HGUT-02347	gut		Group_1
GCA_905204085.1	SRR5580158-bin.34	human gut		Group_1
GCA_905371845.1	SRR9217392-mag-bin.17	human oral cavity		Group_1
GCA_025909115.1	UMB1339	catheterized urine	UTI	Group_1
GCA_025908815.1	UMB7842	catheterized urine	UTI	Group_1
GCA_025908675.1	UMB8624	catheterized urine	UTI	Group_1
GCA_000186545.1	1_2_62CV	gut		Group_1_genomosubsp
GCA_000214555.2	SK52	oral		Group_1_genomosubsp
GCA_000373605.1	DSM 20563	human throat		Group_1_genomosubsp
GCA_000463465.1	C1051	human lung (CF airway), non-lung		Group_1_genomosubsp
GCA_000474055.1	SK52	oral		Group_1_genomosubsp
GCA_000474155.1	T5	human		Group_1_genomosubsp
GCA_001070115.1	1080_SANG	clinical bacterial isolate		Group_1_genomosubsp
GCA_001074525.1	83_SANG	clinical bacterial isolate		Group_1_genomosubsp
GCA_001412635.1	J4211	human		Group_1_genomosubsp
GCA_002088025.1	ATCC 33397	human throat		Group_1_genomosubsp
GCA_002999475.1	11	pus from dental abscess		Group_1_genomosubsp
GCA_002999555.1	OUP21	human blood		Group_1_genomosubsp
GCA_002999595.1	OUP10	human blood		Group_1_genomosubsp
GCA_003439105.1	OM04-6BH	gut		Group_1_genomosubsp
GCA_019733875.1	K27	human feces		Group_1_genomosubsp
GCA_019733995.1	K20	human feces		Group_1_genomosubsp
GCA_019930025.1	SK81	dental plaque		Group_1_genomosubsp
GCA_019930105.1	SK52 = DSM 20563	oral		Group_1_genomosubsp
GCA_020735765.1	FDAARGOS_1569	human throat		Group_1_genomosubsp
GCA_021184285.1	47S1	human throat		Group_1_genomosubsp
GCA_023109445.1	S41	human endocarditis heart		Group_1_genomosubsp
GCA_023109975.1	S16	human endocarditis heart		Group_1_genomosubsp
GCA_023110155.1	S08	human endocarditis heart		Group_1_genomosubsp
GCA_023169525.1	CCUG 27928	unknown		Group_1_genomosubsp
GCA_900636475.1	NCTC10713	human throat		Group_1_genomosubsp
GCA_901542485.1	NCTC11064	human materia alba		Group_1_genomosubsp
GCA_901875545.1	Streptococcus_anginosus_BgEED29	duodenal aspirate		Group_1_genomosubsp
GCA_902374285.1	MGYG-HGUT-01362	gut		Group_1_genomosubsp
GCA_905208655.1	ERR1430443-bin.2	human gut		Group_1_genomosubsp
GCA_905373415.1	SRR9217464-mag-bin.3	human oral cavity		Group_1_genomosubsp
GCA_025908915.1	UMB6654	catheterized urine	rUTI	Group_1_genomosubsp
GCA_025909175.1	UMB8047	catheterized urine	UTI	Group_1_genomosubsp
GCA_025908845.1	UMB8342	voided urine	rUTI	Group_1_genomosubsp
GCA_025909345.1	UMB9618	catheterized urine	UTI	Group_1_genomosubsp
GCA_000257765.1	CCUG 39159	oral		Group_1_subspW
GCA_000463505.1	C238	human lung (CF airway), non-lung		Group_1_subspW
GCA_000478925.1	MAS624	human		Group_1_subspW
GCA_015547285.1	BSD2780120874b_170522_B1	human feces		Group_1_subspW
GCA_016725185.1	FDAARGOS_1155	human throat		Group_1_subspW
GCA_023109095.1	S63	human endocarditis heart		Group_1_subspW
GCA_000508545.1	Str_DORA_7_velvet_1.1	premature infant gut		Group_2
GCA_002847945.1	UMB0329	female urine	OAB	Group_2
GCA_002848065.1	UMB0220	female urine	OAB	Group_2
GCA_002848085.1	UMB0142	female urine	OAB	Group_2
GCA_002848125.1	UMB0050	female urine	No LUTS	Group_2
GCA_002860925.1	UMB0820	catheterized urine	OAB	Group_2
GCA_002860945.1	UMB0839	catheterized urine	No LUTS	Group_2
GCA_002860965.1	UMB0252	female urine	OAB	Group_2
GCA_003436905.1	TF09-3AT	gut		Group_2
GCA_003460205.1	AF18-38	gut		Group_2
GCA_003463665.1	AM58-6	gut		Group_2
GCA_005844435.1	1001175st1_H11	gut		Group_2
GCA_008726305.1	UMB8710	catheterized urine	UUI	Group_2
GCA_008726365.1	UMB8616	catheterized urine	UUI	Group_2
GCA_008726415.1	UMB8390	catheterized urine	UUI	Group_2
GCA_008726505.1	UMB7052	catheterized urine	UUI	Group_2
GCA_008726525.1	UMB4708	catheterized urine	UUI	Group_2
GCA_008726565.1	UMB4683	catheterized urine	UUI	Group_2
GCA_008726575.1	UMB3444	catheterized urine	UUI	Group_2
GCA_008726635.1	UMB2128	catheterized urine	UUI	Group_2
GCA_008726875.1	UMB633	catheterized urine	OAB	Group_2
GCA_008726945.1	UMB622	catheterized urine	SUI	Group_2
GCA_008726965.1	UMB619	catheterized urine	SUI	Group_2
GCA_008726985.1	UMB595	catheterized urine	SUI	Group_2
GCA_008727045.1	UMB567	catheterized urine	UUI	Group_2
GCA_008727075.1	UMB248	catheterized urine	OAB	Group_2
GCA_011029125.1	VA01-10AN	human vagina		Group_2
GCA_011029135.1	VA01-14AN	human vagina		Group_2
GCA_012030005.1	UMB1296	catheterized urine	UTI	Group_2
GCA_012030235.1	UMB7768	voided urine	rUTI	Group_2
GCA_012030555.1	UMB0839	catheterized urine	No LUTS	Group_2
GCA_015669245.1	D40t1_170626_B7	human feces		Group_2
GCA_015669745.1	1001285H_161024_F1	human feces		Group_2
GCA_015671015.1	1001175B_160314_H11	human feces		Group_2
GCA_018380435.1	L2_037_008G1_dasL2_037_008G1_concoct_24	human gut - infant		Group_2
GCA_018919275.1	UMB1353-1Y	catheterized urine	UTI	Group_2
GCA_019013005.1	CD12_MAG19	Human gut		Group_2
GCA_900096985.1	BVI	human vagina with BVI		Group_2
GCA_025908685.1	UMB8184	voided urine	rUTI	Group_2
GCA_025908635.1	UMB9089	voided urine	rUTI	Group_2
GCA_025909755.1	UMB9214	voided urine	rUTI	Group_2
GCA_025908975.1	UMB7433	catheterized urine	No LUTS	Group_2
GCA_025908925.1	UMB0729	catheterized urine	No LUTS	Group_2
GCA_025908595.1	UMB0794	catheterized urine	No LUTS	Group_2
GCA_025909515.1	UMB10048	catheterized urine	UTI	Group_2
GCA_025909555.1	UMB10058	catheterized urine	UTI	Group_2
GCA_025908835.1	UMB10184	catheterized urine	UTI	Group_2
GCA_025909075.1	UMB1022	catheterized urine	UTI	Group_2
GCA_025909565.1	UMB10318	catheterized urine	UTI	Group_2
GCA_025908605.1	UMB10324	catheterized urine	UTI	Group_2
GCA_025909385.1	UMB1049	catheterized urine	UTI	Group_2
GCA_025909715.1	UMB1090	catheterized urine	No LUTS	Group_2
GCA_025909195.1	UMB1096	catheterized urine	No LUTS	Group_2
GCA_025909155.1	UMB1224	catheterized urine	UTI	Group_2
GCA_025909255.1	UMB1226	catheterized urine	UTI	Group_2
GCA_025909125.1	UMB1338	catheterized urine	UTI	Group_2
GCA_025908995.1	UMB1357	catheterized urine	UTI	Group_2
GCA_025909595.1	UMB1640	catheterized urine	No LUTS	Group_2
GCA_025909335.1	UMB5706	catheterized urine	rUTI	Group_2
GCA_025909295.1	UMB6516	catheterized urine	No LUTS	Group_2
GCA_025909455.1	UMB6879	catheterized urine	rUTI	Group_2
GCA_025909095.1	UMB6888	catheterized urine	No LUTS	Group_2
GCA_025909015.1	UMB7514	catheterized urine	UTI	Group_2
GCA_025909025.1	UMB7556	catheterized urine	UTI	Group_2
GCA_025908895.1	UMB7585	voided urine	rUTI	Group_2
GCA_025908955.1	UMB7778	catheterized urine	ICPBS	Group_2
GCA_025909495.1	UMB8030	catheterized urine	UTI	Group_2
GCA_025908735.1	UMB8040	catheterized urine	UTI	Group_2
GCA_025908775.1	UMB8042	catheterized urine	UTI	Group_2
GCA_025909675.1	UMB8050	voided urine	rUTI	Group_2
GCA_025908855.1	UMB8501	catheterized urine	UTI	Group_2
GCA_025908785.1	UMB8649	catheterized urine	UTI	Group_2
GCA_025909465.1	UMB8810	voided urine	rUTI	Group_2
GCA_025909375.1	UMB8885	catheterized urine	UTI	Group_2
GCA_025909305.1	UMB9072	catheterized urine	UTI	Group_2
GCA_025908705.1	UMB9076	catheterized urine	UTI	Group_2
GCA_025909735.1	UMB9086	voided urine	rUTI	Group_2
GCA_025908755.1	UMB9133	voided urine	rUTI	Group_2
GCA_025909415.1	UMB9213	voided urine	rUTI	Group_2
GCA_025909615.1	UMB9231	voided urine	rUTI	Group_2
GCA_025908505.1	UMB9290	catheterized urine	UTI	Group_2
GCA_025909685.1	UMB9334	catheterized urine	UTI	Group_2
GCA_025909435.1	UMB9345	catheterized urine	UTI	Group_2
GCA_025909505.1	UMB9388	voided urine	rUTI	Group_2
GCA_025909265.1	UMB9864	voided urine	rUTI	Group_2
GCA_025909235.1	UMB9868	catheterized urine	rUTI	Group_2
GCA_025909635.1	UMB9908	catheterized urine	UTI	Group_2
GCA_025909215.1	UMB9933	catheterized urine	UTI	Group_2
GCA_025909655.1	UMB9970	catheterized urine	UTI	Group_2
GCA_025908655.1	UMB9980	catheterized urine	UTI	Group_2
