# Supplementary material for: Comparative Genomic Study of Streptococcus anginosus Reveals Distinct Group of Urinary Strains
Source: mSphere. 2023 Feb 7;8(2):e00687-22. doi: 10.1128/msphere.00687-22 (PMC10117062; doi:10.1128/msphere.00687-22)
Supplement: TABLE S2 [file msphere.00687-22-s0002.xlsx]

## Sheet: Table S2
Table S2. S. intermedius and S. constellatus genome assemblies included in the ANI comparison to S. anginosus strains.
Accession	Species	Strain
GCA_000234015.1	S. constellatus	F0395
GCA_000257785.1	S. constellatus	SK53
GCA_000463395.1	S. constellatus	C232
GCA_000463425.1	S. constellatus	C1050
GCA_000463445.1	S. constellatus	C818
GCA_000474075.1	S. constellatus	SK53
GCA_000474135.1	S. constellatus	CCUG 46377
GCA_000814045.1	S. constellatus	KCOM 1650
GCA_001072275.1	S. constellatus	317_SINT
GCA_001073405.1	S. constellatus	567_SINT
GCA_001074375.1	S. constellatus	783_SANG
GCA_001075725.1	S. constellatus	925_SCON
GCA_001579115.1	S. constellatus	DD09
GCA_003570855.1	S. constellatus	KCOM 1039
GCA_008633005.1	S. constellatus	ATCC 27823
GCA_008633025.1	S. constellatus	13-11-14
GCA_008633405.1	S. constellatus	15-01-28
GCA_015555235.1	S. constellatus	D6t1_180914_C10
GCA_015559305.1	S. constellatus	1001254J_160919_C10
GCA_016127875.1	S. constellatus	FDAARGOS_1015
GCA_016725005.1	S. constellatus	FDAARGOS_1156
GCA_016889885.1	S. constellatus	FDAARGOS_1208
GCA_019336935.1	S. constellatus	11-6117
GCA_023109175.1	S. constellatus	S60
GCA_023109215.1	S. constellatus	S54
GCA_023109295.1	S. constellatus	S55
GCA_023109615.1	S. constellatus	S34
GCA_023167545.1	S. constellatus	CCUG 24889
GCA_900459125.1	S. constellatus	NCTC11325
GCA_905373855.1	S. constellatus	SRR9217490-mag-bin.1
GCA_000234035.1	S. intermedius	F0413
GCA_000258445.1	S. intermedius	SK54
GCA_000306805.1	S. intermedius	JTH08
GCA_000313655.1	S. intermedius	BA1
GCA_000413475.1	S. intermedius	ATCC 27335
GCA_000463355.1	S. intermedius	B196
GCA_000463385.1	S. intermedius	C270
GCA_001073635.1	S. intermedius	631_SCON
GCA_001296205.1	S. intermedius	KCOM 1545
GCA_002073355.2	S. intermedius	FDAARGOS_233
GCA_002356055.1	S. intermedius	TYG1620
GCA_002879575.1	S. intermedius	32811
GCA_002879585.1	S. intermedius	30309
GCA_002879755.1	S. intermedius	LC4
GCA_003284685.1	S. intermedius	LAU_SINT
GCA_003943035.1	S. intermedius	A6
GCA_003943045.1	S. intermedius	A5
GCA_003943085.1	S. intermedius	A3
GCA_003943095.1	S. intermedius	A2
GCA_003943125.1	S. intermedius	KLC02
GCA_003943145.1	S. intermedius	BCC47
GCA_003943155.1	S. intermedius	BCC01
GCA_003944005.1	S. intermedius	A4
GCA_003944015.1	S. intermedius	KLC09
GCA_003944025.1	S. intermedius	BCC34
GCA_008633045.1	S. intermedius	13-12-18
GCA_008633305.1	S. intermedius	14-03-17
GCA_008633485.1	S. intermedius	15-03-11
GCA_008975305.1	S. intermedius	14-04-18
GCA_013267515.1	S. intermedius	FDAARGOS_769
GCA_015265085.1	S. intermedius	JCVI_23_bin.22
GCA_022699185.1	S. intermedius	GC1825
GCA_023109395.1	S. intermedius	S45
GCA_023109435.1	S. intermedius	S42
GCA_023109685.1	S. intermedius	S30
GCA_023109915.1	S. intermedius	S23
GCA_023110255.1	S. intermedius	S01
GCA_900475975.1	S. intermedius	NCTC11324
GCA_900490715.1	S. intermedius	G1552
GCA_900490725.1	S. intermedius	G1565
GCA_900490735.1	S. intermedius	G1563
GCA_900490745.1	S. intermedius	G1557
GCA_900490765.1	S. intermedius	G1567
GCA_900490785.1	S. intermedius	G1562
GCA_900490795.1	S. intermedius	G1554
GCA_900490805.1	S. intermedius	G1555
GCA_900490815.1	S. intermedius	G1564
GCA_900490835.1	S. intermedius	G1568
GCA_900490855.1	S. intermedius	G1566
GCA_900490865.1	S. intermedius	G1556
GCA_900626305.1	S. intermedius	G1553
